# Supplementary material for: Formulation and Development of Bioadhesive Oral Films Containing Usnea barbata (L.) F.H.Wigg Dry Ethanol Extract (F-UBE-HPC) with Antimicrobial and Anticancer Properties for Potential Use in Oral Cancer Complementary Therapy
Source: Pharmaceutics. 2022 Aug 28;14(9):1808. doi: 10.3390/pharmaceutics14091808 (PMC9505056; doi:10.3390/pharmaceutics14091808)
Supplement: Supplementary file 1 [file pharmaceutics-14-01808-s001.zip]

Archive with 2 entries (2 files):
- Supplementary Material, Figure S1.pdf
- Supplementary Material, File S1 PCA F-UBE-HPC.xlsx
