# Supplementary material for: Formulation and Development of Bioadhesive Oral Films Containing Usnea barbata (L.) F.H.Wigg Dry Ethanol Extract (F-UBE-HPC) with Antimicrobial and Anticancer Properties for Potential Use in Oral Cancer Complementary Therapy
Source: Pharmaceutics. 2022 Aug 28;14(9):1808. doi: 10.3390/pharmaceutics14091808 (PMC9505056; doi:10.3390/pharmaceutics14091808)
Supplement: Supplementary file 1 [file pharmaceutics-14-01808-s001.zip › Supplementary Material, File S1 PCA F-UBE-HPC.xlsx]

## Sheet: PCA
	XLSTAT-Student 2022.2.1.1309 - Principal Component Analysis (PCA) - Start time: 29/07/2022 at 22:00:59 / End time: 29/07/2022 at 22:01:12 / Microsoft Excel 16.015330
	Observations/variables table: Workbook = statistica ok plasturi culturi sange si celule tumorale rezultate finale 21.07.2022.xlsx / Sheet = F-UBE-HPC / Range = 'F-UBE-HPC'!$B$1:$W$4 / 3 rows and 22 columns
	Observation labels: Workbook = statistica ok plasturi culturi sange si celule tumorale rezultate finale 21.07.2022.xlsx / Sheet = F-UBE-HPC / Range = 'F-UBE-HPC'!$A$1:$A$4 / 3 rows and 1 column
	PCA type: Correlation
	Standardisation: (n)
	Type of biplot: Correlation biplot / Coefficient = Automatic
	Summary statistics:
	Variable	Observations	Obs. with missing data	Obs. without missing data	Minimum	Maximum	Mean	Std. deviation
	V bc	3	0	3	61.44	99.48	86.4233	21.6436
	EA bc	3	0	3	0	37.05	12.35	21.3908
	LA bc	3	0	3	0	1.27	0.423333	0.733235
	N bc	3	0	3	0.19	0.52	0.32	0.175784
	C3/7 bc	3	0	3	13.56	44.74	29.1867	15.5901
	NC bc	3	0	3	3.19	24.51	10.6433	12.0201
	A bc	3	0	3	5.36	51.3	27.9033	22.9819
	ROS bc	3	0	3	242	2833.33	1307.33	1355.69
	G0/G1 bc	3	0	3	88.52	93.91	90.8267	2.77767
	DNAs bc	3	0	3	2.45	10.36	6.43333	3.9553
	subG0/G1 bc	3	0	3	0	3.13	1.71667	1.58689
	V oscc	3	0	3	54.05	99.39	84.0767	26.0056
	EA oscc	3	0	3	0	12.92	4.30667	7.45937
	LA oscc	3	0	3	0	18.85	6.28333	10.8831
	N oscc	3	0	3	0.09	14.17	4.81	8.1061
	C3/7 oscc	3	0	3	21.88	53.43	34.11	16.9278
	NC oscc	3	0	3	16.11	44.03	31.8333	14.2902
	A oscc	3	0	3	12.57	71.82	45.9133	30.317
	ROS oscc	3	0	3	15.67	3100	1360.78	1579.48
	G0/G1 oscc	3	0	3	90.05	93.03	91.7367	1.52844
	DNAs oscc	3	0	3	0	12.45	5.2	6.47321
	subG0/G1 oscc	3	0	3	1.9	15.19	6.76333	7.3266
	Correlation matrix (Pearson (n)):
	Variables	V bc	EA bc	LA bc	N bc	C3/7 bc	NC bc	A bc	ROS bc	G0/G1 bc	DNAs bc	subG0/G1 bc	V oscc	EA oscc	LA oscc	N oscc	C3/7 oscc	NC oscc	A oscc	ROS oscc	G0/G1 oscc	DNAs oscc	subG0/G1 oscc
	V bc	1	-0.999659	-0.999659	0.369251	-0.850543	0.558835	0.0582364	0.269225	0.21674	0.0136996	0.927398	0.999894	-0.999659	-0.999659	-0.999776	0.338273	-0.756483	-0.23787	0.190528	0.947666	0.299272	0.596025	V bc
	EA bc	-0.999659	1	1	-0.344865	0.863981	-0.536997	-0.0321561	-0.294275	-0.24215	0.0124073	-0.936847	-0.999933	1	1	0.999988	-0.362723	0.739152	0.212434	-0.216089	-0.955677	-0.274261	-0.57486	EA bc
	LA bc	-0.999659	1	1	-0.344865	0.863981	-0.536997	-0.0321561	-0.294275	-0.24215	0.0124073	-0.936847	-0.999933	1	1	0.999988	-0.362723	0.739152	0.212434	-0.216089	-0.955677	-0.274261	-0.57486	LA bc
	N bc	0.369251	-0.344865	-0.344865	1	0.174676	0.977024	0.949256	-0.795605	-0.827207	0.934301	-0.00519805	0.355671	-0.344865	-0.344865	-0.349493	-0.749636	-0.887126	-0.990489	-0.841954	0.0532241	0.997243	0.966303	N bc
	C3/7 bc	-0.850543	0.863981	0.863981	0.174676	1	-0.0391905	0.475481	-0.735476	-0.697752	0.514205	-0.985521	-0.858115	0.863981	0.863981	0.861486	-0.782618	0.299471	-0.308492	-0.678324	-0.973933	0.24726	-0.0846595	C3/7 bc
	NC bc	0.558835	-0.536997	-0.536997	0.977024	-0.0391905	1	0.860416	-0.648207	-0.688444	0.836857	0.208049	0.546693	-0.536997	-0.536997	-0.541153	-0.591352	-0.965109	-0.938406	-0.707614	0.264829	0.958515	0.998962	NC bc
	A bc	0.0582364	-0.0321561	-0.0321561	0.949256	0.475481	0.860416	1	-0.945764	-0.96195	0.999007	-0.319434	0.043684	-0.0321561	-0.0321561	-0.0370877	-0.919751	-0.696959	-0.983501	-0.96892	-0.263534	0.969977	0.836314	A bc
	ROS bc	0.269225	-0.294275	-0.294275	-0.795605	-0.735476	-0.648207	-0.945764	1	0.998536	-0.959299	0.609944	0.28323	-0.294275	-0.294275	-0.289555	0.997374	0.426202	0.871393	0.99673	0.562612	-0.838366	-0.612853	ROS bc
	G0/G1 bc	0.21674	-0.24215	-0.24215	-0.827207	-0.697752	-0.688444	-0.96195	0.998536	1	-0.973168	0.566189	0.230942	-0.24215	-0.24215	-0.23736	0.991996	0.474508	0.896653	0.999642	0.517073	-0.866623	-0.654697	G0/G1 bc
	DNAs bc	0.0136996	0.0124073	0.0124073	0.934301	0.514205	0.836857	0.999007	-0.959299	-0.973168	1	-0.361337	-0.000871411	0.0124073	0.0124073	0.007473	-0.936326	-0.664316	-0.974465	-0.97898	-0.306252	0.958178	0.811056	DNAs bc
	subG0/G1 bc	0.927398	-0.936847	-0.936847	-0.00519805	-0.985521	0.208049	-0.319434	0.609944	0.566189	-0.361337	1	0.93275	-0.936847	-0.936847	-0.93511	0.665738	-0.456909	0.142739	0.543919	0.998292	-0.0793882	0.252381	subG0/G1 bc
	V oscc	0.999894	-0.999933	-0.999933	0.355671	-0.858115	0.546693	0.043684	0.28323	0.230942	-0.000871411	0.93275	1	-0.999933	-0.999933	-0.999978	0.351949	-0.746873	-0.223692	0.204811	0.952217	0.285337	0.584261	V oscc
	EA oscc	-0.999659	1	1	-0.344865	0.863981	-0.536997	-0.0321561	-0.294275	-0.24215	0.0124073	-0.936847	-0.999933	1	1	0.999988	-0.362723	0.739152	0.212434	-0.216089	-0.955677	-0.274261	-0.57486	EA oscc
	LA oscc	-0.999659	1	1	-0.344865	0.863981	-0.536997	-0.0321561	-0.294275	-0.24215	0.0124073	-0.936847	-0.999933	1	1	0.999988	-0.362723	0.739152	0.212434	-0.216089	-0.955677	-0.274261	-0.57486	LA oscc
	N oscc	-0.999776	0.999988	0.999988	-0.349493	0.861486	-0.541153	-0.0370877	-0.289555	-0.23736	0.007473	-0.93511	-0.999978	0.999988	0.999988	1	-0.35812	0.742466	0.217253	-0.211269	-0.954212	-0.279003	-0.578891	N oscc
	C3/7 oscc	0.338273	-0.362723	-0.362723	-0.749636	-0.782618	-0.591352	-0.919751	0.997374	0.991996	-0.936326	0.665738	0.351949	-0.362723	-0.362723	-0.35812	1	0.359561	0.833572	0.98826	0.621013	-0.796683	-0.554011	C3/7 oscc
	NC oscc	-0.756483	0.739152	0.739152	-0.887126	0.299471	-0.965109	-0.696959	0.426202	0.474508	-0.664316	-0.456909	-0.746873	0.739152	0.739152	0.742466	0.359561	1	0.815186	0.497903	-0.508089	-0.850433	-0.976033	NC oscc
	A oscc	-0.23787	0.212434	0.212434	-0.990489	-0.308492	-0.938406	-0.983501	0.871393	0.896653	-0.974465	0.142739	-0.223692	0.212434	0.212434	0.217253	0.833572	0.815186	1	0.908184	0.0846798	-0.997968	-0.921695	A oscc
	ROS oscc	0.190528	-0.216089	-0.216089	-0.841954	-0.678324	-0.707614	-0.96892	0.99673	0.999642	-0.97898	0.543919	0.204811	-0.216089	-0.216089	-0.211269	0.98826	0.497903	0.908184	1	0.493973	-0.87967	-0.674698	ROS oscc
	G0/G1 oscc	0.947666	-0.955677	-0.955677	0.0532241	-0.973933	0.264829	-0.263534	0.562612	0.517073	-0.306252	0.998292	0.952217	-0.955677	-0.955677	-0.954212	0.621013	-0.508089	0.0846798	0.493973	1	-0.021023	0.308473	G0/G1 oscc
	DNAs oscc	0.299272	-0.274261	-0.274261	0.997243	0.24726	0.958515	0.969977	-0.838366	-0.866623	0.958178	-0.0793882	0.285337	-0.274261	-0.274261	-0.279003	-0.796683	-0.850433	-0.997968	-0.87967	-0.021023	1	0.944538	DNAs oscc
	subG0/G1 oscc	0.596025	-0.57486	-0.57486	0.966303	-0.0846595	0.998962	0.836314	-0.612853	-0.654697	0.811056	0.252381	0.584261	-0.57486	-0.57486	-0.578891	-0.554011	-0.976033	-0.921695	-0.674698	0.308473	0.944538	1	subG0/G1 oscc
	Variables	V bc	EA bc	LA bc	N bc	C3/7 bc	NC bc	A bc	ROS bc	G0/G1 bc	DNAs bc	subG0/G1 bc	V oscc	EA oscc	LA oscc	N oscc	C3/7 oscc	NC oscc	A oscc	ROS oscc	G0/G1 oscc	DNAs oscc	subG0/G1 oscc
	Principal Component Analysis:
	Eigenvalues:
		F1	F2
	Eigenvalue	11.3151	10.6849
	Variability (%)	51.4324	48.5676
	Cumulative %	51.4324	100
	Eigenvectors:
		F1	F2
	V bc	0.28748	0.0779134
	EA bc	-0.285406	-0.0856096
	LA bc	-0.285406	-0.0856096
	N bc	0.176514	-0.246161
	C3/7 bc	-0.204697	-0.221851
	NC bc	0.223441	-0.201791
	A bc	0.0923258	-0.290798
	ROS bc	0.00448001	0.30589
	G0/G1 bc	-0.0116043	0.305692
	DNAs bc	0.0796438	-0.294742
	subG0/G1 bc	0.238286	0.182923
	V oscc	0.286347	0.0822158
	EA oscc	-0.285406	-0.0856096
	LA oscc	-0.285406	-0.0856096
	N oscc	-0.285813	-0.0841593
	C3/7 oscc	0.0259976	0.304753
	NC oscc	-0.266991	0.134542
	A oscc	-0.141922	0.268813
	ROS oscc	-0.0195526	0.305263
	G0/G1 oscc	0.248263	0.168286
	DNAs oscc	0.158277	-0.258961
	subG0/G1 oscc	0.23214	-0.191109
	Factor loadings:
		F1	F2
	V bc	0.967025	0.254681
	EA bc	-0.960047	-0.279839
	LA bc	-0.960047	-0.279839
	N bc	0.593758	-0.804644
	C3/7 bc	-0.688557	-0.725182
	NC bc	0.75161	-0.659608
	A bc	0.310565	-0.950552
	ROS bc	0.0150698	0.999886
	G0/G1 bc	-0.0390344	0.999238
	DNAs bc	0.267905	-0.963445
	subG0/G1 bc	0.801546	0.597932
	V oscc	0.963211	0.268745
	EA oscc	-0.960047	-0.279839
	LA oscc	-0.960047	-0.279839
	N oscc	-0.961416	-0.275098
	C3/7 oscc	0.0874507	0.996169
	NC oscc	-0.898103	0.439786
	A oscc	-0.477398	0.878687
	ROS oscc	-0.065771	0.997835
	G0/G1 oscc	0.835105	0.55009
	DNAs oscc	0.532412	-0.846485
	subG0/G1 oscc	0.780871	-0.624692
	Correlations between variables and factors:
		F1	F2
	V bc	0.967025	0.254681
	EA bc	-0.960047	-0.279839
	LA bc	-0.960047	-0.279839
	N bc	0.593758	-0.804644
	C3/7 bc	-0.688557	-0.725182
	NC bc	0.75161	-0.659608
	A bc	0.310565	-0.950552
	ROS bc	0.0150698	0.999886
	G0/G1 bc	-0.0390344	0.999238
	DNAs bc	0.267905	-0.963445
	subG0/G1 bc	0.801546	0.597932
	V oscc	0.963211	0.268745
	EA oscc	-0.960047	-0.279839
	LA oscc	-0.960047	-0.279839
	N oscc	-0.961416	-0.275098
	C3/7 oscc	0.0874507	0.996169
	NC oscc	-0.898103	0.439786
	A oscc	-0.477398	0.878687
	ROS oscc	-0.065771	0.997835
	G0/G1 oscc	0.835105	0.55009
	DNAs oscc	0.532412	-0.846485
	subG0/G1 oscc	0.780871	-0.624692
	Contribution of the variables (%):
		F1	F2
	V bc	8.26449	0.60705
	EA bc	8.14565	0.732901
	LA bc	8.14565	0.732901
	N bc	3.11573	6.05951
	C3/7 bc	4.19007	4.9218
	NC bc	4.99259	4.07195
	A bc	0.852406	8.45633
	ROS bc	0.00200705	9.35689
	G0/G1 bc	0.0134659	9.34476
	DNAs bc	0.634313	8.68729
	subG0/G1 bc	5.67804	3.34607
	V oscc	8.19944	0.675944
	EA oscc	8.14565	0.732901
	LA oscc	8.14565	0.732901
	N oscc	8.1689	0.708279
	C3/7 oscc	0.0675877	9.28744
	NC oscc	7.12841	1.81014
	A oscc	2.01419	7.22602
	ROS oscc	0.0382305	9.31853
	G0/G1 oscc	6.16344	2.83203
	DNAs oscc	2.50517	6.70609
	subG0/G1 oscc	5.3889	3.65226
	Squared cosines of the variables:
		F1	F2
	V bc	0.935137	0.0648626
	EA bc	0.92169	0.0783096
	LA bc	0.92169	0.0783096
	N bc	0.352548	0.647452
	C3/7 bc	0.474111	0.525889
	NC bc	0.564917	0.435083
	A bc	0.0964507	0.903549
	ROS bc	0.0002271	0.999773
	G0/G1 bc	0.00152369	0.998476
	DNAs bc	0.0717733	0.928227
	subG0/G1 bc	0.642477	0.357523
	V oscc	0.927776	0.0722238
	EA oscc	0.92169	0.0783096
	LA oscc	0.92169	0.0783096
	N oscc	0.924321	0.0756788
	C3/7 oscc	0.00764763	0.992352
	NC oscc	0.806588	0.193412
	A oscc	0.227908	0.772092
	ROS oscc	0.00432583	0.995674
	G0/G1 oscc	0.697401	0.302599
	DNAs oscc	0.283462	0.716538
	subG0/G1 oscc	0.60976	0.39024
	Values in bold correspond for each variable to the factor for which the squared cosine is the largest
	Factor scores:
		F1	F2
	C1DMSO	3.43641	-3.19665
	C2UA	-4.56706	-1.29362
	F-UBE-HPC	1.13066	4.49028
	Contribution of the observations (%):
		F1	F2
	C1DMSO	34.788	31.8787
	C2UA	61.446	5.22064
	F-UBE-HPC	3.766	62.9007
	Squared cosines of the observations:
		F1	F2
	C1DMSO	0.536098	0.463902
	C2UA	0.925728	0.0742718
	F-UBE-HPC	0.0596233	0.940377
	Values in bold correspond for each observation to the factor for which the squared cosine is the largest
